# Supplementary material for: Asymmetric distribution of cytokinins determines root hydrotropism in Arabidopsis thaliana
Source: Cell Res. 2019 Oct 10;29(12):984–93. doi: 10.1038/s41422-019-0239-3 (PMC6951336; doi:10.1038/s41422-019-0239-3)
Supplement: Supplementary file 26 — Supplementary information, Table S1 [file 41422_2019_239_MOESM26_ESM.xlsx]

## Sheet: Sheet1
Supplementary information, Table S1.Primers used for genotyping in this research.
Primer name	Sequence 5’ – 3’
miz1-g-F	GGAGATGCTCCTATGTCCCTC
miz1-g -R	GTAAAAGCAAATTCGCATTGC
ipt1-g -F	GCTTTCCTTTCATTCATAAACACATTCCT
ipt1-g -R	CCCAAAAATGAGCTGTAAAATAGCTGGA
ipt3-g -F	CCAACTTGTCGTATATCATTCGTACAGTG
ipt3-g -R	TGGAGAGATTCGCCATGTGACAG
ipt5-g -F	ACGAGGAGAAGAAGCTGATGAGGCTTG
ipt5-g -R	TGACCAACGATCTCTCTCTTAAACCTGAC
ipt7-g -F	AAAATGAAGTTCTCAATCTCATCACTGAAGCAG
ipt7-g -R	TCCCCCGGGCATATCATATTGTGGGCTCTACTTCCACTTCC
cyp735a1-g -F	AGGTGATCGATGGACATATGC
cyp735a1-g -R	AGAAGCACTTCGCATGATCAC
log2-g-F	ATTGATCCGGTTTAAATTGGG
log2-g-R	GAAGCAAATTTCTTTGTTGGC
ahk2-g-F	GCAAGAGGCTTTAGCTCCAA
ahk2-g-R	TTGCCCGTAAGATGTTTTCA
ahk3-g-F	CCTTGTTGCCTCTCGAACTC
ahk3-g-R	CGCAAGCTATGGAGAAGAGG
cre1-g-F	CTCCATGTGCTTGCTTATTAGTCGT
cre1-g-R	CACACACTGACCTGATCAATTGCA
ahp1-g-F	CAGAGAATATGGATTTGGTTCAGAAG
ahp1-g-R	ATGTGGGATTTAGATGTGGATTTAGAAAC
ahp2-g-F	CTTGGGATTGGCTATTTCCAGAAATCCAA
ahp2-g-R	CAATGGTTTCAATTTTCTCGGATGAGATC
ahp3-g-F	TCATGAGGTCAAGTTGATGAGAGTATATG
ahp3-g-R	TTTGTATTTGACAGTGAGACTGCGTTGAC
ahp5-g-F	ATTTTTCCTGTTTTGTAACTGTGGACGAT
ahp5-g-R	TCCTTTCTCAATCTATTGTCACAATCATG
arr3-g-F	GGAACTAGTAGCAATATCTCTCTTCTATCTTTTC
arr3-g-R	CACAGAGGTAAACTGTCACACATTATTTG
arr4-g-F	TTTATGTGCGACACGTTGATGACTACTTT
arr4-g-R	GGAGGCGCGAGAGATTAAAGGGACATCTAT
arr5-g-F	TCTCTCTGTGGTACATTTCTTGAAAAATGGG
arr5-g-R	CTTGGGGAAATTTCTAAGAAAAGCCATGTA
arr6-g-F	TGTAGAAGTTAAATGCGTGAACTTCCACA
arr6-g-R	GCTATGGTGAATCCTCTTGACAAGTTACTC
arr8-g-F	CAAATGGCTGTTAAAACCCACCAATA
arr8-g-R	CCATTGTTAGTGTGCTATCACCTGAGTG
arr9-g-F	GGATCCCAGACTCTTTATTTCTCTTCCTC
arr9-g-R	CCCACATACAACATCATCATCATATTCC
arr16-g-F	AGACCTTTCTTGCTGCACAAG
arr16-g-R	ATTGGAGTATTTGGGTTTGGG
arr17-g-F	AAAAAGATTTGAGAATGGATGTG
arr17-g-R	AACCCTTCATGGAAATTTTGG
pin2-g-F	TTTGTTCAAATTAACGGACCG
pin2-g-R	AAAAACCTAAGAGTTTTGGAAGTG
