# Supplementary material for: Asymmetric distribution of cytokinins determines root hydrotropism in Arabidopsis thaliana
Source: Cell Res. 2019 Oct 10;29(12):984–93. doi: 10.1038/s41422-019-0239-3 (PMC6951336; doi:10.1038/s41422-019-0239-3)
Supplement: Supplementary file 27 — Supplementary information, Table S2 [file 41422_2019_239_MOESM27_ESM.xlsx]

## Sheet: Sheet1
Supplementary information, Table S2. Primers used for promotors and CDS cloning in our research
Primer name	Sequence 5’ – 3’
pARR16-attB1-F	GGGGACAAGTTTGTACAAAAAAGCAGGCTTCATTGTTTCAATTTCCCTTTTGAGA
pARR16-attB2-R	GGGGACCACTTTGTACAAGAAAGCTGGGTCGATCTCCTTTGTTCCTTAAATGTC
pARR17-attB1-F	GGGGACAAGTTTGTACAAAAAAGCAGGCTTCAAGCTGCCTTTATCAACGGG
pARR17-attB2-R	GGGGACCACTTTGTACAAGAAAGCTGGGTCCTCCTACGATTACAGAGAGATATCG
GUS-attB1-F	GGGGACAAGTTTGTACAAAAAAGCAGGCTTCATGTTACGTCCTGTAGAAACCCC
GUS-attB2-R	GGGGACCACTTTGTACAAGAAAGCTGGGTCTCATTGTTTGCCTCCCTGCTGC
ARR16-attB1-F	GGGGACAAGTTTGTACAAAAAAGCAGGCTTCATGAACAGTTCAGGAGGTTCTTGT
ARR16-attB2-R	GGGGACCACTTTGTACAAGAAAGCTGGGTCTTAGCTTCTGCAGTTCATGAGATGA
ARR17-attB1-F	GGGGACAAGTTTGTACAAAAAAGCAGGCTTCATGAATAAGGGCTGTGGAAGTGG
ARR17-attB2-R	GGGGACCACTTTGTACAAGAAAGCTGGGTCTCAGCTTCTGCAATTTAAAAGATG
