# Supplementary material for: Asymmetric distribution of cytokinins determines root hydrotropism in Arabidopsis thaliana
Source: Cell Res. 2019 Oct 10;29(12):984–93. doi: 10.1038/s41422-019-0239-3 (PMC6951336; doi:10.1038/s41422-019-0239-3)
Supplement: Supplementary file 28 — Supplementary information, Table S3 [file 41422_2019_239_MOESM28_ESM.xlsx]

## Sheet: Sheet1
Supplementary information, Table S3. Primers used for qRT-PCR in our research
Primer name	Sequence 5’ – 3’
IPT1-qRT-F	AGAGATCACAACGAATCAGATTACGT
IPT1-qRT-R	ATGACGCCGAGGAGATGGT
IPT2-qRT-F	CCGAGGAGTGTTGTGCAGAT
IPT2-qRT-R	TAGCTGCCACAGGATCAAGC
IPT3-qRT-F	CATGGCGAATCTCTCCATTGA
IPT3-qRT-R	AGTTGGAACCTCCAACGATGA
IPT4-qRT-F	CACCACGAATCAATCGACCAT
IPT4-qRT-R	GAAATTCTGCCGCTGTGACTT
IPT5-qRT-F	AGGATTTTCAGCGTGAAGCAA
IPT5-qRT-R	CTATGATCGGGACACGGTCTCT
IPT6-qRT-F	CCCACTGCATGAGCAAGGA
IPT6-qRT-R	GTGTCGCCAAAGAACGGAAC
IPT7-qRT-F	AACCTAACGGCCACCCAGTA
IPT7-qRT-R	TGTTGTTCGCTGAGAGTTTCGA
IPT8-qRT-F	TTCCCATGACTACCGTTTGCA
IPT8-qRT-R	CGATTGAGAGGCATGACTTGC
IPT9-qRT-F	ACCGTTTAATTTCGGTTCGCT
IPT9-qRT-R	ACGAAGACAGTGAGCAAGG
CYP735A1-qRT-F	GAGGAGGTCAGGGAGGTCTT
CYP735A1-qRT-R	GGTAGAAGAGTAGCTGGAGGG
CYP735A2-qRT-F	ATGGTGTCCCTTCCGTTGAACA
CYP735A2-qRT-R	GAGGGTAAAGTCTTAATGACTCGT
LOG1-qRT-F	TTTTGTGGAAGTAGTGCTGGTAATA
LOG1-qRT-R	AAATCAAACCCATTAAACCAAT
LOG2-qRT-F	ACACTAAACCGGTGGGACTATTGAA
LOG2-qRT-R	GGAGCGTTTGGAGCCGAGAC
LOG3-qRT-F	GATGCTGCTGTTGACCTCGG
LOG3-qRT-R	GAATGATTCCAATAACATGACGACC
LOG4-qRT-F	GGGCTCAGCTTGGAATACATGATAA
LOG4-qRT-R	CTGGCGTGCGTTTGTACTGAT
LOG5-qRT-F	GAGGGTTTGTGTGTTCTGTGGTAGC
LOG5-qRT-R	GAGACCAAACCCATGAGACCAATG
LOG6-qRT-F	GGAGGAATATGTGCCTCAACAC
LOG6-qRT-R	TGTACTCCCTAATCAAATCCGACT
LOG7-qRT-F	CGCTGTTAACGTTTATTGATAAGGC
LOG7-qRT-R	TTATCTCATCAAACTCCGGTTCA
LOG8-qRT-F	GTTTATGGAGGAGGAAGTGTTGGAT
LOG8-qRT-R	TCACCAGATATCTCAATTGGCAT
ARR3-qRT-F	AAGGTCGGAGATGATCGGTA
ARR3-qRT-R	GCCGTGACTTTGCAGGATG
ARR4-qRT-F	GGTGGTATCGGAGGAATTGA
ARR4-qRT-R	ACGCCATCCACTATCTACCG
ARR5-qRT-F	GTTTTGCGTCCCGAGATGTTA
ARR5-qRT-R	AACCGAACTATTATTCTCTCCATC
ARR6-qRT-F	TCACCGGATCCTCTTCATGTTCTTG
ARR6-qRT-R	CCTCAACATCCAAACCAAGGTATTG
ARR7-qRT-F	TTGTGGATCGTAAAGTCATCG
ARR7-qRT-R	CTATCAAATTCACCTTCAAATCC
ARR8-qRT-F	CCAAATGCACTCTCTACATCGC
ARR8-qRT-R	TACTTCTAAACGCCGCTGATTC
ARR9-qRT-F	ATGGGTATGGCAGCAGAATC
ARR9-qRT-R	AAGCCTTTGAGCCAGAATCA
ARR15-qRT-F	CTTCACCGGAGTTACATGTTC
ARR15-qRT-R	CCAGAAGATCCATTGTCTCCA
ARR16-qRT-F	ATGGATGTGGTGGCTTATGA
ARR16-qRT-R	TCTAAGCGCATTCTCTGCTG
ARR17-qRT-F	GGAGGAGCTTCATGTTTTAGCAG
ARR17-qRT-R	GCAGTTGTCACTTTGCAAGAAGAG
ARR1-qRT-F	GCGCACTTCTTAAGCAGGAA
ARR1-qRT-R	TGGAGTATGCGTCAAAGTCG
ARR2-qRT-F	TAGAAACAGTATCCCCGAGACCA
ARR2-qRT-R	TTACCAAATCCAGCAGTAGCAGC
ARR10-qRT-F	GCTTCTGATGCTGGTTCCTT
ARR10-qRT-R	CAATCACCTTCCGAGAAATCA
ARR11-qRT-F	CCGTCGGTCTAAGGGTTCTT
ARR11-qRT-R	CCACAGGTCGTTACTTCGTA
ARR12-qRT-F	CTCCACGATGAAGCAGGAA
ARR12-qRT-R	AACTAAACCCTCCATATCCCAAA
ARR13-qRT-F	CGTACATGGACACTCTAGACTC
ARR13-qRT-R	CTCGAAAACGGTTCTTGTTTCT
ARR14-qRT-F	AAATGCTTCTCCGTCTCATGTA
ARR14-qRT-R	TGTAACCATTCATACCAGGCAT
ARR18-qRT-F	CTTCACCAGAAGTTTGTCAGTG
ARR18-qRT-R	CATCTGGGGTCATATTTTGCTG
ARR19-qRT-F	AAATTCAACCGGTTCAATCAGG
ARR19-qRT-R	TAATTCGTTCCATGTCAATCGC
ARR20-qRT-F	CAAGCAAGAATCTAGACACGTG
ARR20-qRT-R	GAAAATGTTGAATCCTGCAGGT
ARR21-qRT-F	ATCAGTTATGGAGATCGCAGTT
ARR21-qRT-R	TCCGATGACATAACTAAGACCG
CYCB1;1-qRT-F	TTGCTGCTCGAGAGAAGAAGGCTA
CYCB1;1-qRT-R	ACATATTCCACAGCTGCGAGGTCA
CYCB1;2-qRT-F	TACATTGCAGTTCCACACCGGCTA
CYCB1;2-qRT-R	TAGCAACACCTCCATTCTCTGCCT
KNOLLE-qRT-F	CCAAAATATAGCCGTTGGGGC
KNOLLE-qRT-R	GCCCAGAAAGTGAGAGAGTAGT
ACT2-qRT-F	TTGTTTGTTTCATTTCCCTTTTTG
ACT2-qRT-R	GCAGACGTAAGTAAAAACCCAGAGA
